# Supplementary material for: Exploring Methods to Evaluate HPAI Transmission Risk in Iowa During Peak HPAI Incidence, February 2022–December 2023
Source: Int J Environ Res Public Health. 2025 Mar 10;22(3):400. doi: 10.3390/ijerph22030400 (PMC11942192; doi:10.3390/ijerph22030400)
Supplement: Supplementary file 1 [file ijerph-22-00400-s001.zip]

Archive with 5 entries (5 files):
- File S1.pdf
- File S2.pdf
- File S3.pdf
- R code.pdf
- Rdata.sav
